# Supplementary material for: Imaging Findings From Different Pathological Types of Oral and Maxillofacial Intramuscular Hemangiomas for Selecting Optimum Management
Source: Front Oncol. 2022 Jan 31;11:792554. doi: 10.3389/fonc.2021.792554 (PMC8841851; doi:10.3389/fonc.2021.792554)
Supplement: Supplementary file 2 [file DataSheet_1.xlsx]

## Sheet: Supplementary table 1
Supplementary table 1. Clinical and pathological characters of all 32 patients with intramuscular hemangiomas
Case No.	Gender	Age	Site	Initial CT or MRI	Initial Diagnosis	Manifestation	Classification	Recurrence	Misdiagnosis*	Phlebolith	Vermicular vessels	Hemorrhage or Hemosiderin	Thrombosis	Teatment
1	female	41	tongue	CT and MRI	venous malformation	painless mass	cavernous	Y	N	N	Y	N	N	TAE+resection
2	female	34	masseter	MRI	venous malformation	painless mass	cavernous	N	N	Y	N	N	N	resection
3	female	37	parotid region	CT	arteriovenous malformations	painless mass, gradually increased	mixed	N	N	Y	Y	N	N	resection
4	female	19	masseter	CT and MRI	vascular malformations	incidental finding	capillary	N	N	N	Y	N	N	resection
5	female	44	masseter	MRI	venous malformation	painless mass	capillary	N	N	N	Y	N	N	resection
6	female	5	masseter	MRI	venous malformation	painless mass	cavernous	N	N	Y	N	N	Y	resection
7	female	25	masseter	MRI	venous malformation	painless mass	cavernous	N	N	N	N	N	N	resection
8	male	42	buccal region	MRI	venous malformation	painless mass	cavernous	Y	N	N	N	N	N	resection
9	female	30	masseter	MRI	venous malformation	incidental finding	cavernous	N	N	Y	N	N	Y	resection
10	male	13	masseter	MRI	venous malformation	painless mass	cavernous	N	N	Y	N	Y	N	resection
11	female	24	tongue, floor of mouth,lip	MRI	vascular malformations	painless mass, gradually increased	cavernous	Y	N	Y	N	N	N	resection
12	female	50	tongue	MRI	venous malformation	painless mass	cavernous	N	N	N	N	N	Y	TAE+resection
13	male	35	temporalis, oral floor, masticatory muscles, tongue, buccal region	CT and MRI	venous malformation	painless mass, gradually increased	cavernous	N	N	Y	N	N	N	resection
14	female	45	tongue	MRI	venous malformation	painless mass	capillary	N	N	N	N	Y	N	resection
15	female	29	Masseter , zygomatic face	CT	venous malformation	painless mass, gradually increased	cavernous	N	N	Y	N	N	Y	resection
16	female	57	tongue	MRI	venous malformation	painless mass	capillary	N	N	N	N	N	N	resection
17	female	56	tongue	MRI	undiagnosed#	tongue pain	capillary	N	/	N	N	N	Y	resection
18	female	16	tongue	MRI	venous malformation	painless mass	cavernous	N	N	N	N	N	N	resection
19	female	45	lip	CT	vascular malformations	painless mass, gradually increased	capillary	N	N	N	Y	N	N	resection
20	female	40	tongue	MRI	hemangioma	painless mass, gradually increased	mixed	Y	N	N	N	N	N	resection
21	male	33	skull base	MRI	hemangioma	incidental finding	cavernous	N	/	N	N	N	N	resection
22	male	35	masseter	MRI	venous malformation	painless mass	mixed	N	N	N	Y	N	N	TAE+resection
23	female	52	lip	CT	vascular malformations	painless mass, gradually increased	cavernous	N	N	N	Y	N	N	resection
24	male	44	masseter	CT	vascular malformations	painless mass	mixed	N	N	Y	Y	N	N	resection
25	female	4	parotid region, masseter	MRI	vascular malformations	painless mass	capillary	N	N	N	N	N	N	resection
26	female	34	tongue	MRI	undiagnosed#	tongue pain	capillary	N	N	N	N	N	N	resection
27	female	45	tongue	MRI	vascular malformations	painless mass	capillary	N	N	N	N	N	N	resection
28	female	57	tongue	MRI	granulomatous lesions	painful mass , gradually increased	cavernous	N	Y	N	N	N	N	resection
29	female	57	tongue	MRI	low-grade sarcoma	painless mass	cavernous	N	Y	N	N	N	N	resection
30	female	52	buccal region	CT and MRI	low-grade sarcoma	painless mass	mixed	N	Y	N	N	N	N	resection
31	male	30	masseter	MRI	low-grade sarcoma	painless mass, gradually increased	cavernous	N	Y	Y	Y	N	N	resection
32	female	31	lip	CT and MRI	sarcoma	painless mass, gradually increased	mixed	N	Y	N	Y	N	N	TAE+resection
Note: Y,yes；N, no; TAE, Transcatheter Arterial Embolization ；#, The lesion didn't clearly displayed due to the small size of lesion or tongue movement, imaging diagnosis couldn't be performed;*,Cases that were initially diagnosed as hemangioma/vascular malformations are considered to be correct.

## Sheet: Supplementary table 2
Supplementary table 2: Preoperative CT findings of 10 patients with intramuscular hemangiomas
Case No.	Site	Diameter(cm)#	Shape	Hemorrhage or Hemosiderin	Phlebolith	Vermicular vessels	Enhancement Pattern	Classification
1a	tongue	1.3	I	N	N	Y	NA	cavernous
2	parotid region	2.5	I	N	Y	Y	Progressive	mixed
3a	buccal region	2.8	I	N	N	Y	Quick wash-in, slow washout	capillary
4a	Temporalis, masticatory muscles, tongue, buccal region	6.5	I	N	Y	N	Progressive	cavernous
5	Masseter , zygomatic face	7.5	I	N	Y	N	Progressive	cavernous
6	lip	1.8	I	N	N	Y	Progressive	capillary
7	lip	1.5	I	N	N	Y	Progressive	cavernous
8	masseter	2.1	I	N	Y	Y	Progressive	mixed
9a	masseter	3.8	O	N	N	N	Quick wash-in, slow washout	mixed
10a	lip	2.6	I	N	N	Y	Progressive	mixed
Note: Y,yes；N, no; L = lobulated, I = irregular, O = oval, NA = not available. a Cases 1, 3, 4, 9 and 10 had both CT and MRI scans.#For multiple lesions, we selected the largest diameter of the largest lesion; for single lesions, we selected the largest diameter of the lesion.

## Sheet: Supplementary table 3
Supplementary table 3: Preoperative MRI findings of 27 patients with intramuscular hemangiomas
Case No.	Site	Diameter(cm)#	Shape	T1-Weighted MRI	T2-Weighted MRI	Hemorrhage or Hemosiderin	Phlebolith	Vermicular vessels	Enhancement Pattern	Classification
1a	tongue	1.3	I	slightly hypointense	slightly hyperintense	N	N	Y	Progressive	cavernous
2	masseter	2.6	I	slightly hypointense	slightly hyperintense	N	Y	N	Progressive	cavernous
3a	buccal region	2.8	I	slightly hypointense	slightly hyperintense	N	N	Y	Quick wash-in, slow washout	capillary
4	masseter	4.4	I	hypointense	slightly hyperintense	N	N	Y	Progressive	capillary
5	masseter	2.5	I	slightly hypointense	slightly hyperintense	N	Y	N	Progressive	cavernous
6	masseter	3.2	I	isointense	slightly hyperintense	N	N	N	Progressive	cavernous
7	buccal region	3.1	I	slightly hypointense	slightly hyperintense	N	N	N	Progressive	cavernous
8	masseter	3.2	I	slightly hypointense	slightly hyperintense	N	Y	N	Progressive	cavernous
9	masseter	2.6	I	hypointense and patchy hyperintense	hyperintense and few striped hypointense	Y	Y	N	Progressive	cavernous
10	tongue, floor of mouth,lip	5.8	I	hypointense	hyperintense	N	Y	N	Progressive	cavernous
11	tongue	2.1	I	hypointense	slightly hyperintense	N	N	N	Progressive	cavernous
12a	Temporalis, masticatory muscles, tongue, buccal region	6.5	I	hypointense	slightly hyperintense	N	Y	N	Progressive	cavernous
13	tongue	1.5	I	hypointense	slightly hyperintense and few striped hypointense	Y	N	N	Progressive	capillary
14	tongue	1.4	I	isointense	slightly hyperintense	N	N	N	NA	capillary
15	tongue	1.1	I	hypointense	slightly hyperintense	N	N	N	Progressive	capillary
16	tongue	1.8	I	slightly hypointense	slightly hyperintense	N	N	N	Progressive	cavernous
17	tongue	2.5	O	slightly hypointense	slightly hyperintense	N	N	N	Progressive	mixed
18	skull base	3.2	O	slightly hypointense	slightly hyperintense	N	N	N	NA	cavernous
19	masseter	4.5	O	isointense	hyperintense	N	N	Y	Progressive	mixed
20	parotid region, masseter	6.1	I	slightly hypointense	slightly hyperintense	N	N	N	Quick wash-in, slow washout	capillary
21	tongue	1.2	I	slightly hypointense	slightly hyperintense	N	N	N	Progressive	capillary
22	tongue	2.4	I	hypointense	slightly hyperintense	N	N	N	Progressive	capillary
23	tongue	1.5	I	slightly hypointense	slightly hyperintense	N	N	N	Progressive	cavernous
24	tongue	2.1	L	hypointense	slightly hyperintense	N	N	N	Progressive	cavernous
25a	masseter	3.8	O	slightly hypointense	slightly hyperintense	N	N	N	Quick wash-in, slow washout	mixed
26	masseter	2.9	O	slightly hypointense	slightly hyperintense	N	Y	Y	Progressive	cavernous
27a	lip	2.6	I	slightly hypointense	slightly hyperintense	N	N	Y	Progressive	mixed
Note:Y,yes；N, no; L = lobulated, I = irregular, O = oval, NA = not available. a Cases 1, 3, 12, 25 and 27 had both CT and MRI scans.#For multiple lesions, we selected the largest diameter of the largest lesion; for single lesions, we selected the largest diameter of the lesion.
